# Supplementary material for: Participation in Physical Education Classes and Health-Related Behaviours among Adolescents from 67 Countries
Source: Int J Environ Res Public Health. 2022 Jan 15;19(2):955. doi: 10.3390/ijerph19020955 (PMC8775417; doi:10.3390/ijerph19020955)
Supplement: Supplementary file 1 [file ijerph-19-00955-s001.zip]

Archive with 1 entries (1 files):
- ijerph-1468399-SI.pdf
